# Supplementary material for: Performance of Urine Reagent Test Strips in Detecting Schistosoma haematobium Infection in Individual and Pooled Urine Samples
Source: Microorganisms. 2025 Feb 26;13(3):510. doi: 10.3390/microorganisms13030510 (PMC11944887; doi:10.3390/microorganisms13030510)
Supplement: Supplementary file 1 [file microorganisms-13-00510-s001.zip]

Archive with 2 entries (2 files):
- S1 Data.xlsx
- S2 Data.xlsx
