# Supplementary material for: Performance of Urine Reagent Test Strips in Detecting Schistosoma haematobium Infection in Individual and Pooled Urine Samples
Source: Microorganisms. 2025 Feb 26;13(3):510. doi: 10.3390/microorganisms13030510 (PMC11944887; doi:10.3390/microorganisms13030510)
Supplement: Supplementary file 1 [file microorganisms-13-00510-s001.zip › S1 Data.xlsx]

## Sheet: Sheet1
Individual ID	age	gender	Region	Status of S. haematobium infection using UFM	Status of S. haematobium infection using URSs	S. haematobium egg count
1	13	M	1	0	0	0
2	13	M	1	0	0	0
3	13	M	1	0	0	0			Dictionary
4	10	M	1	0	0	0
5	8	M	1	0	0	0			Sex: 'f'= female; 'm'= male
6	13	M	1	0	0	0			Region: 1= Afar; 2= Gambela; 3= Gambella		Afar; 2=Gambela
7	7	M	1	0	0	0			Status of S. haematobium infection using UFM: 1=present			; 0=absent
8	8	M	1	0	0	0			Status of S. haematobium infection using URS: 1=present;0=absent			; 0=absent
9	8	F	1	0	0	0			UFM: Urine filtration microscope
10	7	M	1	0	0	0			URSs: Urine reagent strips
11	9	M	1	0	0	0
12	6	M	1	0	1	0
13	7	M	1	0	0	0
14	8	M	1	0	0	0
15	10	M	1	0	0	0
16	8	M	1	0	0	0
17	11	M	1	0	0	0
18	7	M	1	0	0	0
19	14	M	1	0	0	0
20	14	M	1	0	0	0
21	6	F	1	0	0	0
22	9	F	1	0	0	0
23	8	F	1	0	0	0
24	14	F	1	0	0	0
25	14	F	1	0	0	0
26	10	M	1	0	0	0
27	7	F	1	0	1	0
28	9	F	1	0	0	0
29	10	M	1	0	0	0
30	10	M	1	0	0	0
31	7	F	1	0	0	0
32	10	M	1	0	0	0
33	7	M	1	0	0	0
34	7	M	1	0	0	0
35	6	F	1	0	0	0
36	7	M	1	0	0	0
37	7	M	1	0	0	0
38	9	F	1	0	0	0
39	6	F	1	0	0	0
40	6	F	1	0	0	0
41	6	M	1	0	0	0
42	15	M	1	0	0	0
44	11	F	1	0	1	0
45	6	F	1	0	0	0
46	6	F	1	0	0	0
47	7	F	1	0	0	0
48	7	F	1	0	0	0
49	8	M	1	0	0	0
50	6	F	1	0	0	0
51	7	M	1	0	0	0
52	9	M	1	0	0	0
53	7	M	1	0	0	0
54	6	M	1	0	0	0
55	7	F	1	0	0	0
56	6	F	1	0	0	0
57	7	M	1	0	0	0
58	12	M	1	0	0	0
59	8	F	1	0	0	0
60	5	M	1	0	1	0
61	8	M	1	0	1	0
62	13	F	1	0	0	0
63	9	F	1	0	0	0
64	9	F	1	0	0	0
65	9	F	1	0	0	0
66	10	M	1	0	0	0
67	12	F	1	0	0	0
68	8	M	1	0	0	0
70	6	M	1	0	0	0
71	10	M	1	0	0	0
72	8	M	1	0	0	0
73	10	F	1	0	0	0
74	8	F	1	0	0	0
75	6	F	1	0	0	0
76	7	M	1	0	0	0
77	7	F	1	0	0	0
78	8	F	1	0	0	0
79	5	F	1	0	0	0
80	14	F	1	0	0	0
81	7	F	1	0	0	0
82	8	F	1	0	0	0
83	8	F	1	0	0	0
84	8	F	1	0	0	0
85	9	F	1	0	0	0
86	10	M	1	0	0	0
87	10	M	1	1	0	1
89	10	M	1	0	0	0
90	6	M	1	0	0	0
91	9	M	1	0	0	0
92	10	M	1	0	0	0
93	11	M	1	0	0	0
94	8	F	1	0	0	0
95	9	M	1	0	0	0
96	9	M	1	0	0	0
97	9	M	1	0	0	0
98	10	M	1	0	0	0
99	6	M	1	0	0	0
100	11	F	1	0	0	0
101	8	M	1	0	0	0
102	11	M	1	0	0	0
103	6	M	1	0	0	0
104	8	M	1	0	0	0
105	6	M	1	0	0	0
106	12	M	1	0	0	0
107	9	M	1	0	0	0
108	11	M	1	1	1	68
109	12	M	1	0	0	0
110	9	M	1	0	0	0
111	8	M	1	0	0	0
112	8	M	1	0	0	0
113	10	M	1	1	1	4
114	9	M	1	0	0	0
115	9	F	1	0	0	0
116	10	M	1	0	0	0
117	9	M	1	0	0	0
118	9	M	1	0	0	0
119	9	F	1	1	0	13
120	8	F	1	0	0	0
121	8	F	1	1	0	6
122	6	F	1	1	1	8
123	7	F	1	1	0	1
124	8	M	1	0	0	0
125	6	M	1	0	0	0
126	7	M	1	1	0	10
127	6	M	1	0	0	0
128	8	F	1	0	0	0
129	10	F	1	1	1	28
130	12	F	1	1	1	5
131	8	F	1	1	0	1
132	7	M	1	0	0	0
133	9	M	1	0	0	0
134	12	M	1	1	1	7
135	12	M	1	0	0	0
136	6	M	1	0	0	0
137	13	M	1	0	0	0
138	6	F	1	0	1	0
139	13	M	1	0	0	0
140	15	M	1	0	0	0
141	6	F	1	0	0	0
142	7	F	1	0	0	0
143	13	F	1	1	1	11
145	7	M	1	0	1	0
146	10	M	1	1	1	6
147	10	M	1	0	0	0
149	6	M	1	0	0	0
150	11	F	1	0	1	0
151	11	F	1	0	1	0
152	8	M	1	1	1	21
153	6	M	1	1	1	2
154	7	M	1	0	0	0
155	7	M	1	1	1	3
156	8	M	1	0	1	0
157	10	F	1	0	1	0
158	9	F	1	0	0	0
159	9	F	1	1	1	2
160	12	M	1	0	0	0
161	10	M	1	0	0	0
162	10	M	1	0	0	0
163	12	F	1	0	0	0
164	8	F	1	0	0	0
165	10	M	1	1	1	1
166	13	F	1	0	0	0
167	15	F	1	0	0	0
168	6	M	1	1	0	4
169	7	F	1	0	0	0
170	14	F	1	1	1	40
171	13	M	1	0	1	0
172	6	F	1	0	0	0
173	9	F	1	0	0	0
174	7	F	1	0	0	0
175	7	F	1	0	1	0
176	8	F	1	0	0	0
177	8	F	1	1	0	4
178	9	F	1	0	0	0
179	6	F	1	0	0	0
180	6	F	1	0	0	0
181	13	M	1	1	1	2
182	13	M	1	1	1	3
183	14	M	1	0	0	0
184	10	F	1	0	0	0
185	8	F	1	0	0	0
186	6	F	1	0	0	0
187	6	F	1	0	0	0
188	7	M	1	1	1	13
189	14	M	1	0	0	0
190	10	M	1	0	0	0
191	10	M	1	0	0	0
192	7	F	1	0	0	0
193	10	F	1	0	0	0
194	7	F	1	0	0	0
195	11	F	1	0	0	0
196	6	F	1	0	0	0
197	8	F	1	0	1	0
198	8	M	1	0	1	0
199	9	M	1	0	0	0
200	7	M	1	0	1	0
201	7	F	1	0	0	0
202	8	M	1	0	0	0
203	6	M	1	0	0	0
204	7	F	1	0	0	0
206	10	M	1	0	0	0
207	12	M	1	0	0	0
208	9	M	1	0	0	0
209	6	M	1	0	0	0
210	11	M	1	0	0	0
211	6	F	1	0	0	0
212	12	F	1	1	1	2
213	6	F	1	1	0	2
214	7	F	1	0	0	0
215	8	M	1	0	0	0
216	7	F	1	0	0	0
217	9	F	1	0	1	0
218	8	F	1	0	1	0
219	9	M	1	0	0	0
220	6	M	1	0	1	0
221	7	M	1	0	0	0
222	9	M	1	0	0	0
223	7	M	1	0	0	0
224	12	F	1	0	1	0
225	13	F	1	0	1	0
226	6	F	1	0	0	0
227	6	F	1	0	1	0
228	5	M	1	0	0	0
229	5	F	1	0	0	0
230	10	M	1	0	0	0
231	10	M	1	1	1	14
232	10	M	1	0	0	0
233	6	F	1	0	0	0
234	11	M	1	0	0	0
235	11	M	1	0	1	0
236	6	F	1	0	0	0
237	14	M	1	0	0	0
238	15	M	1	0	0	0
239	12	M	1	1	1	11
240	6	M	1	0	0	0
241	15	M	1	0	0	0
242	15	F	1	0	1	0
243	11	M	1	0	0	0
244	7	M	1	0	0	0
245	8	M	1	0	0	0
246	12	M	1	0	0	0
247	10	M	1	0	0	0
248	11	F	1	0	0	0
249	5	F	1	0	0	0
250	7	F	1	0	0	0
251	5	M	1	0	0	0
252	10	M	1	0	1	0
253	10	M	1	1	1	15
254	10	M	1	1	1	6
255	11	F	1	0	0	0
256	10	F	1	0	0	0
257	8	F	1	0	0	0
258	7	F	1	0	0	0
259	9	M	1	1	1	3
260	9	F	1	0	0	0
261	11	F	1	0	0	0
262	13	F	1	0	0	0
263	14	M	1	0	0	0
264	14	M	1	0	0	0
265	13	M	1	0	0	0
266	7	F	1	0	1	0
267	9	M	1	0	0	0
268	7	M	1	0	0	0
269	12	M	1	0	0	0
270	13	M	1	0	0	0
271	7	M	1	0	0	0
272	8	M	1	0	0	0
273	7	M	1	1	1	2
274	7	F	1	0	0	0
275	11	M	1	0	0	0
276	7	M	1	0	0	0
277	6	F	1	0	0	0
278	5	M	1	0	1	0
279	5	F	1	0	0	0
280	8	M	1	0	0	0
281	14	F	1	0	0	0
282	10	F	1	1	1	8
283	13	F	1	0	0	0
284	6	M	1	0	1	0
285	7	M	1	0	0	0
286	7	M	1	0	0	0
287	8	M	1	0	1	0
288	6	M	1	0	0	0
289	7	M	1	0	1	0
290	7	M	1	1	1	3
291	11	M	1	0	0	0
293	7	F	1	0	0	0
294	8	F	1	0	0	0
295	8	M	1	0	0	0
296	7	M	1	0	0	0
297	6	F	1	0	0	0
298	7	M	1	0	0	0
299	8	F	1	0	0	0
300	8	M	1	0	0	0
301	10	M	1	0	0	0
302	13	F	1	1	1	1
303	5	M	1	0	0	0
304	11	M	1	1	1	115
305	11	F	1	0	0	0
306	10	F	1	0	0	0
307	9	F	1	0	0	0
308	11	M	1	1	1	17
309	7	M	1	0	0	0
310	9	M	1	1	1	10
311	14	M	1	0	0	0
312	14	M	1	0	1	0
313	8	M	1	0	1	0
314	7	M	1	0	0	0
315	8	M	1	0	0	0
316	6	M	1	0	0	0
317	9	F	1	0	0	0
318	6	M	1	0	0	0
319	9	F	1	0	0	0
320	6	M	1	0	0	0
321	8	M	1	0	0	0
322	8	M	1	0	0	0
323	8	M	1	0	0	0
324	14	F	1	0	0	0
325	9	M	1	0	0	0
326	6	M	1	0	0	0
327	9	M	1	0	0	0
328	9	M	1	0	0	0
329	8	F	1	0	0	0
330	7	F	1	0	0	0
331	7	F	1	0	0	0
332	8	F	1	0	0	0
333	8	F	1	0	0	0
334	11	F	1	0	0	0
335	10	F	1	0	1	0
336	7	M	1	0	0	0
337	8	M	1	0	0	0
338	5	M	1	0	0	0
339	14	M	1	0	0	0
340	6	F	1	0	0	0
341	7	F	1	0	0	0
342	13	M	1	1	1	5
343	11	M	1	0	0	0
344	6	F	1	0	0	0
345	8	M	1	0	1	0
346	5	F	1	0	0	0
347	8	M	1	1	1	1
348	10	F	1	1	0	2
349	13	M	1	1	1	4
350	10	M	1	0	0	0
351	9	F	1	0	0	0
352	13	M	1	0	0	0
354	9	M	1	0	0	0
355	8	M	1	0	0	0
356	8	M	1	0	0	0
357	7	M	1	0	0	0
358	7	M	1	0	1	0
359	12	M	1	0	0	0
360	6	F	1	0	0	0
361	9	M	1	0	0	0
362	6	F	1	0	0	0
363	8	F	1	0	0	0
364	10	F	1	0	0	0
365	9	F	1	0	0	0
366	8	M	1	1	1	9
367	7	F	1	0	0	0
368	6	F	1	0	0	0
369	9	M	1	1	1	2
370	10	M	1	0	0	0
371	8	M	1	0	1	0
372	8	M	1	0	0	0
373	8	M	1	0	0	0
374	9	M	1	0	0	0
375	10	M	1	1	1	5
376	8	M	1	0	0	0
377	9	F	1	0	0	0
378	6	M	1	0	0	0
379	12	M	1	1	1	4
380	11	M	1	0	0	0
381	9	M	1	1	1	420
382	7	M	1	1	0	24
383	10	F	1	0	0	0
384	10	M	1	1	0	5
385	9	F	1	0	0	0
386	7	M	1	0	0	0
387	7	F	1	0	0	0
388	7	F	1	0	0	0
389	7	F	1	0	0	0
390	8	F	1	0	0	0
391	8	F	1	0	0	0
392	8	F	1	0	0	0
393	8	M	1	0	0	0
394	6	F	1	1	1	6
395	13	M	1	0	0	0
396	9	F	1	0	0	0
397	5	F	1	0	0	0
398	10	M	1	1	0	1
399	10	M	1	0	0	0
400	9	F	1	0	0	0
401	7	M	1	0	0	0
402	11	F	1	0	0	0
403	13	F	1	1	0	4
404	10	F	1	0	0	0
405	6	F	1	0	0	0
406	7	M	1	1	1	2
407	7	F	1	0	0	0
408	6	M	1	0	0	0
409	7	M	1	0	0	0
410	11	M	1	0	0	0
411	11	M	1	0	0	0
412	10	M	1	0	0	0
413	9	F	1	0	0	0
414	6	F	1	0	0	0
415	6	M	1	0	0	0
416	6	M	1	0	0	0
417	7	M	1	0	0	0
418	9	M	1	0	0	0
419	8	F	1	0	0	0
420	6	M	1	0	0	0
421	11	M	1	0	0	0
422	6	M	1	0	0	0
423	10	M	1	1	0	1
424	6	F	1	0	0	0
425	8	F	1	0	0	0
426	12	M	1	0	0	0
427	7	F	1	0	1	0
428	6	M	1	0	0	0
429	10	F	1	1	1	65
430	9	F	1	1	1	33
431	6	F	1	1	0	3
432	6	M	1	0	0	0
433	12	M	1	0	0	0
434	6	F	1	0	0	0
435	10	F	1	0	0	0
436	6	F	1	0	0	0
437	10	F	1	0	0	0
438	10	F	1	0	0	0
439	6	F	1	0	0	0
440	6	F	1	0	0	0
441	7	M	1	0	0	0
442	9	F	1	1	1	4
443	10	F	1	0	1	0
444	7	M	1	0	0	0
445	8	M	1	0	0	0
446	5	M	1	0	0	0
447	8	F	1	0	0	0
448	9	F	1	0	0	0
449	8	F	1	0	0	0
450	6	F	1	0	0	0
451	6	F	1	0	0	0
452	14	M	1	0	0	0
453	11	M	1	0	0	0
454	10	F	1	0	0	0
455	7	F	1	0	0	0
456	6	F	1	0	0	0
457	11	F	1	0	0	0
458	8	F	1	0	0	0
459	6	F	1	0	0	0
460	8	M	1	0	0	0
461	8	F	1	0	0	0
462	7	M	1	0	0	0
463	10	M	1	0	0	0
464	8	M	1	0	0	0
465	5	M	1	0	0	0
466	13	F	1	1	1	6
467	8	M	1	0	0	0
468	10	F	1	1	1	2
469	10	M	1	0	0	0
470	12	M	1	1	1	42
471	11	F	1	0	0	0
472	10	F	1	0	0	0
473	13	F	1	0	0	0
474	10	M	1	0	0	0
475	11	M	1	0	0	0
476	9	F	1	0	1	0
477	6	M	1	0	0	0
478	8	F	1	1	1	2
479	6	M	1	0	0	0
480	11	F	1	0	0	0
481	6	F	1	0	0	0
482	6	M	1	0	0	0
483	12	M	1	0	0	0
484	6	M	1	0	0	0
485	6	F	1	0	0	0
486	6	F	1	0	0	0
487	7	F	1	0	0	0
488	10	F	1	1	0	2
489	10	M	1	0	0	0
490	12	M	1	0	0	0
491	13	M	1	1	1	75
492	8	M	1	0	0	0
493	8	F	1	0	0	0
494	11	M	1	0	0	0
495	8	F	1	0	0	0
496	12	M	1	0	0	0
497	8	M	1	0	0	0
498	7	M	1	0	0	0
499	8	M	1	1	0	1
500	6	F	1	0	0	0
501	9	M	1	0	0	0
502	13	F	1	0	0	0
503	12	F	1	0	0	0
504	11	F	1	0	0	0
505	6	M	1	0	0	0
506	6	F	1	0	0	0
507	8	M	1	0	0	0
508	8	F	1	0	0	0
509	12	M	1	0	0	0
510	10	M	1	0	0	0
511	6	M	1	0	0	0
512	7	M	1	0	0	0
513	9	M	1	0	0	0
514	8	M	1	0	0	0
515	7	M	1	0	0	0
516	14	M	1	0	0	0
517	7	M	1	0	0	0
518	10	M	1	0	0	0
519	6	M	1	0	0	0
520	6	M	1	0	0	0
521	7	F	1	0	0	0
522	7	M	1	0	0	0
523	7	M	1	0	0	0
524	6	F	1	0	0	0
525	8	M	1	0	0	0
526	8	M	1	0	0	0
527	6	F	1	0	0	0
528	6	F	1	0	0	0
529	7	F	1	0	0	0
530	7	M	1	0	1	0
531	7	M	1	0	1	0
532	8	M	1	0	0	0
533	8	M	1	0	1	0
534	6	M	1	0	0	0
535	7	M	1	0	0	0
536	6	F	1	0	0	0
537	6	F	1	0	0	0
538	7	F	1	0	0	0
539	7	F	1	0	0	0
540	5	F	1	0	0	0
541	5	M	1	0	0	0
542	10	F	1	1	1	5
543	10	F	1	1	1	22
544	8	F	1	0	0	0
545	7	M	1	0	0	0
546	9	F	1	1	1	13
547	8	F	1	0	0	0
548	7	M	1	0	0	0
549	12	M	1	1	1	1
560	13	M	1	1	1	2
561	15	F	1	0	1	0
562	15	F	1	0	0	0
563	12	M	1	1	1	7
564	5	F	1	0	0	0
565	12	F	1	1	1	4
566	12	M	1	0	0	0
567	13	M	1	1	1	16
568	10	F	1	1	1	290
569	7	M	1	0	0	0
570	7	F	1	1	1	9
571	6	M	1	1	1	13
572	6	M	1	0	0	0
573	6	M	1	0	0	0
574	9	F	1	0	0	0
575	12	M	1	0	1	0
576	5	F	1	1	1	20
577	7	M	1	0	0	0
578	7	M	1	1	1	7
579	6	F	1	0	0	0
580	12	F	1	1	1	5
581	5	F	1	1	1	8
582	7	F	1	1	1	76
583	5	M	1	1	1	56
584	8	F	1	0	0	0
585	14	M	1	0	0	0
586	6	M	1	0	1	0
587	10	F	1	0	0	0
588	10	M	1	1	1	13
589	12	F	1	0	1	0
590	9	M	1	0	1	0
591	6	M	1	0	0	0
592	15	M	1	0	0	0
593	7	F	1	0	0	0
594	6	F	1	0	0	0
595	11	M	1	1	1	2
596	7	M	1	0	0	0
597	5	M	1	0	0	0
598	14	F	1	0	0	0
600	9	M	1	0	0	0
601	12	M	1	0	0	0
602	9	M	1	0	0	0
603	7	M	1	0	0	0
604	11	M	1	1	0	13
605	8	M	1	0	0	0
606	8	M	1	0	0	0
607	9	F	1	0	0	0
608	7	F	1	0	0	0
609	12	M	1	0	1	0
610	12	M	1	0	0	0
611	5	M	1	0	0	0
612	6	M	1	0	0	0
613	5	M	1	0	0	0
614	10	F	1	0	0	0
615	7	F	1	0	0	0
616	12	M	1	0	0	0
617	13	F	1	0	0	0
618	7	F	1	0	0	0
619	7	M	1	0	0	0
620	6	F	1	0	0	0
621	7	M	1	0	0	0
622	7	M	1	0	0	0
623	7	M	1	0	0	0
624	11	F	1	0	0	0
625	10	F	1	0	0	0
626	9	M	1	0	0	0
627	6	F	1	0	0	0
628	8	F	1	0	0	0
629	10	F	1	0	0	0
630	11	F	1	0	1	0
631	9	F	1	0	1	0
632	5	M	1	0	0	0
633	6	F	1	0	0	0
634	7	M	1	0	0	0
635	10	M	1	0	0	0
636	13	F	1	0	0	0
637	11	M	1	0	0	0
638	7	F	1	0	0	0
639	8	F	1	0	0	0
640	8	F	1	0	0	0
641	10	F	1	0	0	0
642	8	M	1	0	0	0
643	11	M	1	0	0	0
644	6	F	1	0	0	0
645	10	M	1	0	0	0
646	12	M	1	0	0	0
647	11	F	1	0	0	0
648	8	F	1	0	0	0
649	10	F	1	0	0	0
650	6	F	1	0	0	0
651	8	M	1	0	0	0
652	8	F	1	0	0	0
653	8	F	1	0	0	0
654	7	F	1	0	1	0
655	9	F	1	0	0	0
656	9	M	1	0	0	0
657	11	M	1	0	0	0
658	5	M	1	0	0	0
659	6	M	1	0	0	0
660	13	F	1	0	0	0
661	12	F	1	0	0	0
662	12	F	1	0	0	0
663	9	F	1	0	0	0
664	6	M	1	0	0	0
665	14	F	1	0	0	0
666	13	F	1	0	0	0
667	5	M	1	0	0	0
668	12	F	1	0	0	0
669	8	M	1	0	0	0
670	8	M	1	0	0	0
671	6	F	1	0	0	0
672	7	F	1	0	0	0
673	15	M	1	0	0	0
674	10	F	1	0	0	0
675	5	M	1	0	0	0
676	5	M	1	0	0	0
677	6	F	1	0	0	0
678	8	M	1	0	0	0
679	5	F	1	0	0	0
680	5	M	1	0	0	0
681	7	F	1	0	0	0
682	9	F	1	0	0	0
683	7	F	1	0	0	0
684	6	F	1	0	0	0
685	10	F	1	0	0	0
686	14	M	1	0	0	0
687	10	F	1	0	0	0
688	7	M	1	0	0	0
689	8	F	1	0	0	0
690	13	F	1	0	0	0
691	10	F	1	1	1	5
692	5	M	1	0	0	0
693	8	F	1	0	0	0
694	5	F	1	0	0	0
695	8	F	1	0	0	0
696	5	M	1	0	0	0
697	5	F	1	0	0	0
698	7	F	1	0	0	0
699	6	M	1	0	0	0
700	8	F	1	0	0	0
701	5	F	1	0	0	0
702	5	M	1	0	0	0
703	7	M	1	0	0	0
704	6	F	1	0	0	0
705	14	F	1	0	0	0
706	9	F	1	0	0	0
707	9	M	1	0	0	0
708	8	F	1	0	0	0
709	6	F	1	0	0	0
710	9	M	1	0	0	0
711	10	M	1	0	0	0
712	10	F	1	0	0	0
713	6	F	1	0	0	0
714	8	F	1	0	0	0
715	5	F	1	0	0	0
716	7	M	1	0	0	0
717	6	F	1	0	0	0
718	10	F	1	0	0	0
719	8	M	1	0	0	0
720	6	F	1	0	0	0
721	8	M	1	0	0	0
722	11	M	1	0	0	0
723	10	F	1	0	0	0
724	9	F	1	0	0	0
725	9	M	1	0	0	0
726	7	M	1	0	1	0
727	6	F	1	0	0	0
728	13	M	1	0	0	0
729	9	F	1	0	0	0
730	9	F	1	0	0	0
731	10	F	1	0	0	0
732	6	F	1	0	0	0
733	7	M	1	0	0	0
734	12	F	1	0	0	0
735	11	M	1	0	0	0
736	12	M	1	0	0	0
737	7	F	1	0	0	0
738	5	M	1	0	0	0
739	7	F	1	0	0	0
740	13	M	1	0	0	0
741	8	F	1	0	0	0
742	10	M	1	0	0	0
743	7	F	1	0	0	0
744	7	F	1	0	0	0
745	10	M	1	0	0	0
746	12	F	1	0	0	0
747	10	F	1	0	0	0
748	8	F	1	0	0	0
749	11	M	1	0	0	0
750	10	M	1	0	0	0
751	7	F	1	0	0	0
752	5	M	1	0	0	0
753	5	M	1	0	0	0
754	10	F	1	0	0	0
755	6	M	1	0	0	0
756	6	F	1	0	0	0
757	6	F	1	0	0	0
758	6	M	1	0	0	0
759	10	F	1	0	0	0
760	11	M	1	0	0	0
761	6	M	1	0	0	0
762	8	F	1	0	0	0
763	10	M	1	0	0	0
764	11	M	1	0	0	0
765	10	M	1	0	0	0
766	8	F	1	0	0	0
767	7	M	1	0	0	0
768	7	M	1	0	0	0
769	7	M	1	0	0	0
770	11	M	1	0	0	0
771	9	F	1	0	0	0
772	8	M	1	0	0	0
773	8	M	1	0	0	0
774	7	M	1	0	0	0
775	6	F	1	0	0	0
776	8	M	1	0	0	0
777	6	F	1	0	0	0
778	8	M	1	0	0	0
779	6	F	1	0	0	0
780	6	M	1	0	0	0
781	9	M	1	0	0	0
782	9	F	1	0	0	0
783	13	F	1	0	0	0
784	8	F	1	0	0	0
785	11	F	1	0	0	0
786	8	F	1	0	0	0
787	14	F	1	0	0	0
788	7	M	1	0	0	0
789	14	M	1	0	0	0
790	8	M	1	0	0	0
791	6	F	1	0	0	0
792	9	F	1	0	0	0
793	13	F	1	0	0	0
794	8	M	1	0	0	0
795	5	M	1	0	0	0
796	9	M	1	0	0	0
797	6	M	1	0	0	0
798	7	F	1	0	0	0
799	10	M	1	0	0	0
800	11	M	1	0	0	0
801	14	M	1	0	0	0
802	12	M	1	0	0	0
803	11	M	1	0	0	0
804	10	M	1	0	0	0
805	14	M	1	0	0	0
806	9	M	1	0	0	0
807	12	F	1	0	0	0
808	11	F	1	0	0	0
809	7	M	1	0	0	0
810	6	M	1	0	0	0
811	8	M	1	0	0	0
812	13	F	1	0	0	0
813	11	M	1	0	0	0
814	14	F	1	0	0	0
815	14	M	1	0	0	0
816	14	M	1	0	0	0
817	10	F	1	0	0	0
818	14	M	1	0	0	0
819	10	F	1	0	0	0
820	12	F	1	0	1	0
821	8	F	1	0	0	0
822	13	M	1	0	0	0
823	7	F	1	0	0	0
824	12	F	1	0	0	0
825	10	M	1	0	0	0
826	9	F	1	0	0	0
827	9	M	1	0	0	0
828	9	M	1	0	0	0
829	8	M	1	0	0	0
830	15	F	1	0	0	0
831	10	F	1	0	1	0
832	7	M	1	1	1	130
833	12	F	1	0	0	0
834	12	F	1	0	0	0
835	10	M	1	0	0	0
836	6	M	1	0	0	0
837	9	M	1	1	1	23
838	6	M	1	0	0	0
839	7	M	1	0	0	0
840	10	F	1	0	0	0
841	11	F	1	0	0	0
842	6	M	1	0	0	0
843	7	F	1	0	0	0
844	8	M	1	0	0	0
845	9	F	1	0	0	0
846	6	F	1	1	0	22
847	14	M	1	0	0	0
848	14	M	1	0	1	0
849	13	F	1	0	1	0
850	7	F	1	0	0	0
851	7	F	1	0	0	0
853	15	M	1	0	0	0
854	15	M	1	0	1	0
855	15	M	1	0	0	0
856	14	M	1	0	0	0
857	6	M	1	0	0	0
858	7	M	1	1	1	24
859	13	F	1	0	0	0
860	12	F	1	0	0	0
861	7	M	1	0	0	0
862	7	M	1	0	0	0
863	7	M	1	0	0	0
864	8	F	1	0	0	0
865	14	M	1	1	0	4
866	10	F	1	0	0	0
867	10	F	1	0	0	0
868	15	F	1	0	0	0
869	7	M	1	0	0	0
870	7	M	1	0	0	0
871	7	F	1	0	0	0
872	7	M	1	0	0	0
873	15	F	1	0	1	0
874	7	F	1	0	0	0
875	7	F	1	0	0	0
876	8	M	1	0	0	0
877	7	M	1	0	0	0
878	8	F	1	0	0	0
879	8	F	1	0	0	0
880	10	F	1	0	0	0
881	10	M	1	0	0	0
882	7	M	1	0	0	0
883	7	M	1	0	0	0
884	15	M	1	1	1	42
885	10	F	1	0	0	0
886	8	M	1	0	0	0
887	15	M	1	0	0	0
888	7	F	1	0	0	0
889	7	F	1	0	0	0
890	7	F	1	0	0	0
891	15	M	1	0	0	0
892	15	M	1	0	0	0
893	15	M	1	0	0	0
894	8	M	1	0	0	0
895	9	F	1	0	0	0
896	14	M	1	0	0	0
897	7	F	1	0	0	0
898	7	M	1	1	0	4
899	7	M	1	1	0	6
900	10	M	1	1	1	14
901	11	M	1	0	0	0
902	7	M	1	0	1	0
903	8	F	1	0	0	0
904	9	F	1	0	0	0
905	15	M	1	1	1	17
906	14	M	1	0	0	0
907	8	M	1	0	0	0
908	8	M	1	0	0	0
909	7	M	1	0	0	0
910	7	M	1	0	0	0
911	14	M	1	0	0	0
912	14	M	1	0	0	0
913	14	M	1	0	0	0
914	14	M	1	0	0	0
915	13	M	1	1	1	61
916	14	M	1	0	0	0
917	7	M	1	0	1	0
918	12	M	1	0	0	0
919	14	M	1	0	1	0
920	15	F	1	0	0	0
921	10	F	1	0	0	0
922	14	F	1	1	1	42
923	15	F	1	0	0	0
924	7	M	1	0	0	0
925	15	M	1	0	0	0
926	14	M	1	0	0	0
927	14	M	1	1	0	4
928	11	M	1	0	0	0
929	13	M	1	0	0	0
930	14	M	1	0	0	0
931	13	M	1	0	0	0
932	14	M	1	0	0	0
933	15	M	1	0	0	0
934	15	M	1	0	0	0
935	7	F	1	0	0	0
936	15	M	1	0	0	0
937	7	M	1	0	0	0
938	11	M	1	0	0	0
939	14	M	1	1	1	3
940	15	M	1	0	0	0
941	14	F	1	0	0	0
942	14	F	1	0	1	0
943	10	M	1	0	0	0
944	14	F	1	1	0	8
945	14	F	1	0	0	0
947	13	F	1	0	0	0
948	12	M	1	0	0	0
949	14	M	1	0	0	0
950	14	F	1	0	0	0
951	14	F	1	0	0	0
952	10	M	1	0	0	0
953	13	F	1	0	0	0
954	13	F	1	0	0	0
955	12	F	1	0	0	0
956	8	M	1	0	0	0
957	12	M	1	0	0	0
958	12	M	1	0	1	0
959	14	M	1	0	0	0
960	12	M	1	0	0	0
961	12	M	1	0	0	0
962	12	M	1	0	0	0
963	14	M	1	0	0	0
964	10	M	1	1	0	7
965	8	M	1	0	0	0
966	7	M	1	0	0	0
967	7	M	1	0	0	0
968	8	M	1	0	0	0
969	7	M	1	0	0	0
970	11	M	1	0	0	0
971	12	F	1	1	1	14
972	14	F	1	0	0	0
973	10	F	1	0	0	0
974	10	F	1	0	0	0
975	14	F	1	0	1	0
976	12	F	1	0	0	0
977	12	F	1	0	0	0
978	11	F	1	0	0	0
979	9	F	1	0	0	0
980	7	F	1	0	0	0
981	7	F	1	0	0	0
982	8	F	1	0	0	0
983	11	F	1	0	0	0
984	7	M	1	0	0	0
985	12	M	1	0	1	0
986	7	M	1	0	0	0
987	7	M	1	0	0	0
988	7	M	1	0	0	0
989	8	M	1	0	0	0
990	14	M	1	1	1	250
991	7	M	1	0	0	0
992	7	M	1	0	1	0
993	8	M	1	0	0	0
994	7	F	1	0	0	0
995	8	F	1	0	0	0
996	7	M	1	0	0	0
997	7	M	1	0	0	0
998	7	F	1	0	0	0
999	7	F	1	0	0	0
1000	11	F	1	0	0	0
1001	14	M	1	0	1	0
1002	7	M	1	0	0	0
1003	7	M	1	0	0	0
1004	9	M	1	0	0	0
1005	9	M	1	0	0	0
1006	10	F	1	1	1	26
1007	7	F	1	0	0	0
1008	7	F	1	0	1	0
1009	8	F	1	0	0	0
1010	7	F	1	0	0	0
1011	7	M	1	0	0	0
1012	10	M	1	0	0	0
1013	7	M	1	0	0	0
1014	7	M	1	0	0	0
1015	10	M	1	0	0	0
1016	15	M	1	0	0	0
1017	13	F	1	1	0	7
1018	15	M	1	1	1	8
1019	14	F	1	1	1	8
1020	10	F	1	0	1	0
1021	12	M	1	0	0	0
1022	7	F	1	0	0	0
1023	7	M	1	0	1	0
1024	7	F	1	0	0	0
1025	14	F	1	0	0	0
1026	14	F	1	0	0	0
1027	13	F	1	0	1	0
1028	7	M	1	0	1	0
1029	7	M	1	0	0	0
1030	8	M	1	0	0	0
1031	9	M	1	0	0	0
1032	7	M	1	0	1	0
1033	7	F	1	0	0	0
1034	14	M	1	0	1	0
1035	8	F	1	0	0	0
1036	10	M	1	0	1	0
1037	8	F	1	0	0	0
1038	7	F	1	0	1	0
1039	13	M	1	1	1	10
1040	13	M	1	1	1	105
1041	12	M	1	0	1	0
1042	7	M	1	1	1	2
1043	8	M	1	0	1	0
1044	9	M	1	0	1	0
1045	8	M	1	1	1	50
1046	9	M	1	0	1	0
1047	13	M	1	1	1	85
1048	9	M	1	0	0	0
1049	13	M	1	0	0	0
1050	14	M	1	1	1	12
1051	12	F	1	1	1	2
1052	13	F	1	0	1	0
1053	13	F	1	1	1	7
1054	12	F	1	0	1	0
1055	7	M	1	1	1	6
1056	7	F	1	1	1	4
1057	7	M	1	0	1	0
1058	7	M	1	0	1	0
1059	7	F	1	0	1	0
1060	6	M	1	0	1	0
1061	7	F	1	0	1	0
1062	8	F	1	1	1	285
1063	10	F	1	1	1	387
1064	7	M	1	0	1	0
1065	7	M	1	1	1	4
1066	12	F	1	0	1	0
1067	10	F	1	1	1	185
1068	11	M	1	0	1	0
1069	7	M	1	1	1	2
1070	7	M	1	0	1	0
1071	7	M	1	0	1	0
1072	12	F	1	1	1	20
1073	6	M	1	0	1	0
1074	7	F	1	0	1	0
1075	7	F	1	0	1	0
1076	12	F	1	0	1	0
1077	7	M	1	0	1	0
1078	8	F	1	1	1	280
1079	6	M	1	0	1	0
1080	12	M	1	0	1	0
1081	7	F	1	1	1	35
1082	10	F	1	0	0	0
1083	10	M	1	0	0	0
1084	10	F	1	1	0	4
1085	14	M	1	0	0	0
1086	14	M	1	0	1	0
1087	10	M	1	0	0	0
1088	8	M	1	0	0	0
1089	7	M	1	0	1	0
1090	14	M	1	0	1	0
1091	14	M	1	0	0	0
1092	14	M	1	0	0	0
1093	7	M	1	0	0	0
1094	14	M	1	0	1	0
1095	14	M	1	0	0	0
1096	14	F	1	0	0	0
1097	14	M	1	0	0	0
1098	10	M	1	0	0	0
1099	15	M	1	0	0	0
1100	15	M	1	0	1	0
1101	10	M	1	0	0	0
1102	14	M	1	0	1	0
1103	5	M	1	1	0	3
1104	14	F	1	1	0	1
1105	14	M	1	1	1	4
1106	8	F	1	1	1	4
1107	8	F	1	0	0	0
1108	5	M	1	0	1	0
1109	14	M	1	0	1	0
1110	14	M	1	0	0	0
1111	14	M	1	0	1	0
1112	15	M	1	0	0	0
1113	14	M	1	0	0	0
1114	9	M	1	0	0	0
1115	15	M	1	0	0	0
1116	15	M	1	0	0	0
1117	14	M	1	0	1	0
1118	13	M	1	0	0	0
1119	10	F	1	0	0	0
1120	14	M	1	0	0	0
1121	5	M	1	0	1	0
1122	10	M	1	0	0	0
1123	8	M	1	0	0	0
1124	8	M	1	0	0	0
1125	8	M	1	0	0	0
1126	12	M	1	0	0	0
1127	11	M	1	0	0	0
1128	8	F	1	0	0	0
1129	5	F	1	0	0	0
1130	10	M	1	0	0	0
1131	14	M	1	0	0	0
1132	6	F	1	0	0	0
1133	14	M	1	0	1	0
1134	14	M	1	0	1	0
1135	6	F	1	0	0	0
1136	10	F	1	0	0	0
1137	14	M	1	0	1	0
1138	14	F	1	0	0	0
1139	14	F	1	0	0	0
1140	7	F	1	0	0	0
1141	5	M	1	0	0	0
1142	10	M	1	0	0	0
1143	5	M	1	0	0	0
1144	14	M	1	0	0	0
1145	14	M	1	0	0	0
1146	14	M	1	0	1	0
1147	14	F	1	0	0	0
1148	12	F	1	0	0	0
1149	9	F	1	0	0	0
1150	11	M	1	0	0	0
1151	13	F	1	0	0	0
1152	14	M	1	0	1	0
1153	11	M	1	0	0	0
1154	14	F	1	0	1	0
1155	14	F	1	0	1	0
1156	9	F	1	0	0	0
1157	14	M	1	0	0	0
1158	14	M	1	1	0	2
1159	14	M	1	0	0	0
1160	14	M	1	0	0	0
1161	5	F	1	0	1	0
1162	14	M	1	0	0	0
1163	10	M	1	0	0	0
1164	11	F	1	0	0	0
1	10	F	2	0	0	0
2	10	M	2	0	0	0
3	10	F	2	1	0	4
4	14	M	2	0	0	0
5	14	M	2	1	1	62
6	10	M	2	0	0	0
7	8	M	2	0	0	0
8	7	M	2	0	0	0
9	14	M	2	0	1	0
10	14	M	2	1	0	4
11	14	M	2	0	0	0
12	7	M	2	0	0	0
13	14	M	2	1	1	2
14	14	M	2	0	0	0
15	14	F	2	0	0	0
16	14	M	2	0	0	0
17	10	M	2	0	0	0
18	15	M	2	1	0	4
19	15	M	2	0	0	0
20	10	M	2	0	0	0
21	14	M	2	1	1	7
22	5	M	2	1	0	6
23	14	F	2	1	0	2
24	14	M	2	1	1	4
25	8	F	2	1	1	4
26	8	F	2	0	0	0
27	5	M	2	1	1	10
28	14	M	2	1	1	12
29	14	M	2	0	0	0
30	14	M	2	1	1	9
31	15	M	2	0	0	0
32	14	M	2	0	0	0
33	9	M	2	0	0	0
34	15	M	2	0	0	0
35	15	M	2	0	0	0
36	14	M	2	1	1	170
37	13	M	2	0	0	0
38	10	F	2	0	0	0
39	14	M	2	0	0	0
40	5	M	2	0	0	0
41	10	M	2	0	0	0
42	8	M	2	0	0	0
43	8	M	2	0	0	0
44	8	M	2	0	0	0
45	12	M	2	1	0	2
46	11	M	2	0	0	0
47	8	F	2	0	0	0
48	5	F	2	0	0	0
49	10	M	2	0	0	0
50	14	M	2	0	0	0
51	6	F	2	1	0	2
52	14	M	2	1	1	6
53	14	M	2	1	1	7
54	6	F	2	0	0	0
55	10	F	2	0	0	0
56	14	M	2	0	1	0
57	14	F	2	0	0	0
58	14	F	2	1	0	23
59	7	F	2	0	0	0
60	5	M	2	0	0	0
61	13	M	2	0	0	0
62	7	M	2	0	0	0
63	14	F	2	0	0	0
64	9	F	2	0	0	0
65	14	M	2	0	0	0
66	14	M	2	0	0	0
67	14	F	2	0	0	0
68	12	F	2	0	0	0
69	7	F	2	0	0	0
70	14	F	2	1	1	18
71	5	M	2	0	0	0
72	14	F	2	0	0	0
73	6	M	2	0	0	0
74	14	F	2	0	0	0
75	5	M	2	0	0	0
76	14	F	2	0	0	0
77	5	M	2	0	0	0
78	10	M	2	1	1	563
79	10	F	2	0	0	0
80	12	F	2	0	0	0
81	14	M	2	0	0	0
82	9	F	2	0	0	0
83	5	F	2	0	0	0
84	7	F	2	0	0	0
85	8	F	2	0	0	0
86	6	F	2	0	0	0
87	11	F	2	0	0	0
88	10	M	2	0	0	0
89	14	F	2	0	0	0
90	14	M	2	0	0	0
91	12	F	2	0	0	0
92	11	F	2	0	0	0
93	10	F	2	0	0	0
94	14	F	2	0	0	0
95	10	M	2	0	0	0
96	15	M	2	0	0	0
97	8	F	2	0	0	0
98	14	F	2	1	0	12
99	8	M	2	0	0	0
100	9	M	2	0	0	0
101	14	M	2	0	0	0
102	5	F	2	1	0	7
103	10	F	2	0	0	0
104	5	F	2	0	0	0
105	14	M	2	0	0	0
106	14	M	2	0	0	0
107	14	M	2	1	1	43
108	14	F	2	0	0	0
109	12	M	2	0	0	0
110	9	M	2	0	0	0
111	11	M	2	0	0	0
112	13	F	2	0	0	0
113	14	F	2	0	1	0
114	11	F	2	0	0	0
115	14	F	2	0	1	0
116	14	F	2	0	1	0
117	9	F	2	0	0	0
118	14	M	2	0	0	0
119	14	M	2	1	0	2
120	14	M	2	0	0	0
121	14	M	2	0	0	0
122	5	F	2	0	0	0
123	14	M	2	0	0	0
124	14	M	2	1	0	8
125	14	M	2	0	0	0
126	9	F	2	0	0	0
127	9	F	2	0	0	0
128	7	F	2	1	0	2
129	14	M	2	0	1	0
130	14	F	2	1	0	6
131	9	M	2	0	0	0
132	7	F	2	0	0	0
133	9	F	2	0	0	0
134	13	M	2	0	0	0
135	10	M	2	0	0	0
136	13	M	2	0	0	0
137	12	M	2	1	0	2
138	13	M	2	1	1	20
139	7	M	2	0	0	0
140	5	M	2	0	0	0
141	6	M	2	0	0	0
142	14	M	2	1	1	20
143	11	F	2	0	0	0
144	9	M	2	0	0	0
145	9	M	2	0	0	0
146	14	F	2	0	0	0
147	14	F	2	0	0	0
148	14	F	2	1	1	2
149	14	M	2	0	0	0
150	5	M	2	0	0	0
151	14	F	2	1	1	25
152	14	F	2	0	0	0
153	14	F	2	0	0	0
154	8	M	2	0	1	0
155	9	F	2	0	0	0
156	8	F	2	0	0	0
157	14	F	2	0	0	0
158	10	F	2	0	0	0
159	9	F	2	0	0	0
160	5	M	2	0	0	0
161	5	M	2	0	0	0
162	6	M	2	0	0	0
163	13	M	2	0	0	0
164	14	M	2	0	0	0
165	11	F	2	0	0	0
166	13	M	2	0	0	0
167	15	M	2	0	0	0
168	14	M	2	0	0	0
169	9	F	2	0	0	0
170	5	F	2	0	0	0
171	10	F	2	0	0	0
172	9	F	2	0	0	0
173	7	M	2	0	0	0
174	9	F	2	0	0	0
175	5	M	2	1	0	2
176	14	M	2	1	0	220
177	6	F	2	0	0	0
178	5	F	2	0	0	0
179	8	F	2	0	0	0
180	6	F	2	0	0	0
181	8	F	2	0	0	0
182	13	M	2	0	0	0
183	14	M	2	1	1	10
184	14	M	2	0	0	0
185	14	F	2	0	0	0
186	5	M	2	0	0	0
187	14	M	2	0	0	0
188	6	M	2	0	0	0
189	14	F	2	1	0	2
190	14	M	2	0	0	0
191	14	M	2	0	0	0
192	14	M	2	0	0	0
193	14	M	2	0	0	0
194	6	F	2	1	0	6
195	14	F	2	0	0	0
196	5	M	2	1	0	2
197	14	M	2	0	0	0
198	14	M	2	0	0	0
199	14	M	2	0	1	0
200	15	F	2	0	0	0
201	14	F	2	0	0	0
202	14	F	2	0	0	0
203	14	M	2	1	1	52
204	7	F	2	0	0	0
205	14	F	2	0	0	0
206	14	F	2	0	0	0
207	8	F	2	0	0	0
208	10	M	2	0	0	0
209	11	F	2	0	0	0
210	14	F	2	0	0	0
211	14	M	2	0	0	0
212	12	M	2	0	0	0
213	14	M	2	0	0	0
214	14	M	2	0	0	0
215	14	M	2	0	1	0
216	7	M	2	0	1	0
217	9	M	2	0	0	0
218	14	M	2	0	0	0
219	9	M	2	0	0	0
220	6	M	2	1	1	163
221	14	F	2	0	0	0
222	14	M	2	1	1	280
223	14	M	2	0	0	0
224	14	M	2	1	1	2
225	9	F	2	0	0	0
226	8	F	2	0	0	0
227	14	M	2	0	0	0
228	12	M	2	0	0	0
229	14	M	2	1	0	8
230	13	F	2	0	0	0
231	14	M	2	0	0	0
232	12	M	2	0	0	0
233	10	M	2	0	0	0
234	8	M	2	0	1	0
235	14	M	2	1	0	2
236	8	M	2	0	0	0
237	8	M	2	0	0	0
238	9	F	2	0	0	0
239	14	M	2	0	0	0
240	15	M	2	0	0	0
241	9	F	2	0	0	0
242	13	F	2	0	0	0
243	9	F	2	0	0	0
244	12	M	2	0	0	0
245	7	F	2	0	0	0
246	14	M	2	0	0	0
247	12	M	2	1	0	132
248	10	F	2	0	0	0
250	14	F	2	0	0	0
251	14	F	2	0	0	0
252	14	F	2	0	0	0
253	10	M	2	0	0	0
254	14	F	2	0	0	0
255	13	M	2	1	0	32
256	13	M	2	0	1	0
257	14	M	2	0	0	0
258	15	F	2	1	1	120
259	15	F	2	1	1	65
260	11	M	2	0	0	0
261	9	M	2	0	0	0
262	11	F	2	0	0	0
263	7	F	2	0	0	0
264	7	F	2	0	0	0
265	10	F	2	0	0	0
266	8	M	2	0	0	0
267	9	F	2	0	0	0
268	10	F	2	0	0	0
269	7	F	2	0	0	0
270	10	F	2	0	0	0
271	5	M	2	1	0	4
272	10	F	2	1	0	227
273	15	F	2	0	0	0
274	15	F	2	1	0	6
275	10	M	2	0	0	0
276	14	F	2	0	0	0
277	13	F	2	0	0	0
278	14	F	2	1	0	40
279	14	F	2	1	0	45
280	14	F	2	1	0	14
281	9	F	2	0	0	0
282	14	M	2	1	0	2
283	8	F	2	0	0	0
284	6	F	2	0	0	0
285	7	F	2	0	0	0
286	7	F	2	0	0	0
287	7	M	2	0	0	0
288	11	F	2	0	0	0
289	14	M	2	0	0	0
290	10	F	2	0	0	0
291	12	F	2	0	0	0
292	10	F	2	0	0	0
293	14	M	2	0	0	0
294	5	M	2	1	1	4
295	7	F	2	0	0	0
296	14	F	2	1	0	10
297	14	M	2	0	0	0
298	14	F	2	1	1	30
299	8	F	2	0	0	0
300	12	F	2	0	0	0
301	5	F	2	0	0	0
302	14	F	2	1	1	10
303	12	F	2	0	0	0
304	13	F	2	0	0	0
305	9	F	2	0	0	0
306	7	F	2	0	0	0
307	13	M	2	0	0	0
308	14	M	2	0	0	0
309	14	M	2	1	1	137
310	14	M	2	0	0	0
311	14	M	2	0	0	0
312	14	F	2	0	0	0
313	10	F	2	0	0	0
314	12	M	2	0	0	0
315	14	M	2	0	0	0
316	7	F	2	1	1	60
317	8	F	2	0	1	0
318	13	M	2	0	0	0
319	10	M	2	1	1	183
320	10	M	2	1	1	8
321	12	M	2	0	0	0
322	12	M	2	1	1	67
323	9	M	2	1	1	250
324	8	F	2	1	1	100
325	8	M	2	0	0	0
326	10	M	2	0	0	0
327	10	M	2	1	1	28
328	10	M	2	0	0	0
329	13	M	2	0	1	0
330	14	M	2	0	0	0
331	12	M	2	0	0	0
332	10	F	2	0	0	0
333	9	F	2	0	0	0
334	12	F	2	0	1	0
335	9	F	2	0	0	0
336	8	M	2	1	0	40
337	12	M	2	1	1	106
338	10	F	2	0	0	0
339	10	F	2	1	0	4
340	9	M	2	0	1	0
341	13	M	2	0	0	0
342	12	M	2	0	0	0
343	10	M	2	0	1	0
344	12	M	2	1	1	16
345	9	F	2	1	1	79
346	11	F	2	1	1	330
347	10	M	2	0	0	0
348	9	M	2	0	0	0
349	9	F	2	0	0	0
350	10	M	2	1	0	14
351	12	F	2	0	0	0
352	12	F	2	1	1	226
353	10	F	2	0	0	0
354	11	M	2	0	0	0
355	9	M	2	0	1	0
356	13	F	2	1	0	600
357	11	F	2	1	1	510
358	10	M	2	1	1	24
359	11	M	2	1	1	470
360	11	F	2	0	1	0
361	6	F	2	1	1	309
362	10	M	2	1	1	256
363	9	M	2	0	1	0
364	14	M	2	1	1	23
365	5	F	2	0	1	0
366	10	M	2	0	1	0
367	14	F	2	1	1	4
368	14	F	2	1	0	6
369	12	F	2	1	1	384
370	11	F	2	1	0	6
371	13	F	2	1	0	6
372	7	M	2	1	0	14
373	14	F	2	0	1	0
374	14	M	2	0	0	0
375	14	M	2	1	1	9
376	5	F	2	1	1	148
377	13	M	2	0	1	0
378	12	M	2	1	1	6
379	13	F	2	0	0	0
380	10	M	2	0	0	0
381	13	F	2	0	0	0
382	12	M	2	0	0	0
383	13	F	2	0	0	0
384	12	F	2	0	0	0
385	13	F	2	1	1	6
386	14	F	2	0	0	0
387	12	M	2	1	1	73
388	12	M	2	0	0	0
389	13	M	2	0	0	0
390	14	M	2	1	0	12
391	14	M	2	0	0	0
392	12	F	2	0	0	0
393	10	F	2	0	0	0
394	11	F	2	0	0	0
395	12	M	2	0	0	0
396	14	M	2	0	0	0
397	7	M	2	1	1	8
398	14	M	2	0	1	0
399	14	F	2	0	0	0
400	14	F	2	1	0	2
401	14	F	2	0	0	0
402	11	M	2	0	0	0
403	11	F	2	1	1	61
404	12	M	2	0	0	0
405	9	M	2	0	0	0
406	14	M	2	0	0	0
407	12	M	2	0	0	0
408	13	F	2	1	0	28
409	13	M	2	0	0	0
410	12	F	2	0	0	0
411	10	F	2	1	1	4
412	9	F	2	0	0	0
413	12	F	2	0	0	0
414	12	F	2	0	0	0
415	6	M	2	0	0	0
416	9	F	2	1	1	63
417	8	F	2	0	0	0
418	10	M	2	0	0	0
419	12	F	2	0	0	0
420	7	F	2	0	0	0
421	9	F	2	0	0	0
422	8	M	2	1	1	90
423	12	M	2	1	1	180
424	12	F	2	0	0	0
425	13	F	2	1	1	75
426	13	F	2	0	0	0
427	7	F	2	0	0	0
428	13	F	2	0	1	0
429	14	F	2	0	1	0
430	12	F	2	0	1	0
431	14	F	2	0	0	0
432	8	F	2	1	0	3
433	13	F	2	0	0	0
434	7	M	2	0	0	0
435	8	F	2	0	0	0
436	10	M	2	0	0	0
437	10	F	2	1	1	75
438	8	M	2	0	0	0
439	10	M	2	0	0	0
340	11	F	2	1	0	12
1	6	F	3	0	0	0
2	8	M	3	0	0	0
3	6	M	3	0	0	0
4	7	F	3	0	0	0
5	8	F	3	0	0	0
6	9	F	3	0	0	0
7	9	F	3	0	0	0
8	6	F	3	0	0	0
9	6	M	3	0	0	0
10	7	M	3	0	0	0
11	8	F	3	0	0	0
12	9	F	3	0	0	0
13	9	F	3	0	0	0
14	7	M	3	0	0	0
15	8	M	3	0	0	0
16	13	F	3	0	0	0
17	9	M	3	0	0	0
18	14	M	3	0	1	3
19	8	F	3	0	0	0
20	7	M	3	0	0	0
21	6	F	3	0	0	0
22	12	M	3	0	0	0
23	9	M	3	1	1	7
24	9	F	3	0	0	0
25	9	M	3	0	0	0
26	7	M	3	0	0	0
27	11	F	3	0	0	0
28	7	F	3	0	0	0
29	12	M	3	0	0	0
30	6	M	3	0	0	0
31	7	M	3	0	0	0
32	11	M	3	0	1	3
33	15	M	3	0	0	0
34	11	M	3	0	0	0
35	8	F	3	0	0	0
36	11	F	3	0	0	0
37	13	F	3	0	0	0
38	15	F	3	0	0	0
39	15	F	3	0	0	0
40	14	F	3	0	0	0
41	13	F	3	0	0	0
42	14	F	3	0	0	0
43	13	F	3	0	0	0
44	11	F	3	0	0	0
45	12	F	3	0	0	0
46	10	F	3	0	0	0
47	10	F	3	0	0	0
48	10	F	3	0	0	0
49	9	F	3	0	0	0
50	10	M	3	0	0	0
51	12	M	3	0	0	0
52	12	M	3	0	0	0
53	14	F	3	0	0	0
54	12	M	3	1	1	3
55	12	M	3	0	0	0
56	8	F	3	0	0	0
57	11	F	3	0	0	0
58	13	F	3	0	0	0
59	13	F	3	0	0	0
60	12	F	3	1	0	1
61	14	F	3	0	1	3
62	11	F	3	0	0	0
63	11	F	3	0	0	0
64	7	M	3	0	0	0
65	7	M	3	0	0	0
66	9	M	3	0	0	0
67	8	F	3	0	0	0
68	9	M	3	0	0	0
69	9	M	3	0	0	0
70	12	M	3	1	0	3
71	10	M	3	0	0	0
72	9	M	3	0	0	0
74	14	M	3	0	0	0
75	13	M	3	0	0	0
76	13	M	3	0	0	0
77	12	M	3	0	0	0
79	15	M	3	0	0	0
80	12	M	3	0	0	0
81	13	M	3	0	0	0
82	12	M	3	0	0	0
83	14	M	3	0	0	0
84	12	M	3	0	0	0
85	12	M	3	0	0	0
86	13	F	3	0	0	0
87	15	F	3	0	0	0
88	11	F	3	0	0	0
89	12	M	3	1	1	8
90	10	F	3	0	0	0
91	14	M	3	0	0	0
92	11	F	3	0	0	0
93	13	F	3	0	0	0
94	12	F	3	0	0	0
95	13	F	3	0	0	0
96	12	F	3	0	0	0
97	10	F	3	0	0	0
98	11	F	3	0	0	0
99	11	M	3	0	0	0
100	12	M	3	0	0	0
101	9	M	3	0	0	0
102	10	F	3	0	0	0
103	13	F	3	0	0	0
104	12	F	3	0	0	0
105	11	F	3	0	0	0
106	13	M	3	0	1	1
107	8	M	3	0	0	0
108	7	M	3	0	0	0
109	8	M	3	0	0	0
110	8	F	3	0	0	0
111	9	M	3	0	0	0
112	14	F	3	0	0	0
113	10	F	3	0	0	0
114	10	F	3	0	0	0
115	12	F	3	0	0	0
116	12	F	3	0	0	0
117	10	F	3	0	0	0
118	12	M	3	1	1	7
119	7	M	3	0	0	0
120	13	M	3	0	0	0
121	14	M	3	0	0	0
122	10	F	3	0	0	0
123	7	F	3	0	0	0
124	12	F	3	0	0	0
125	8	M	3	0	0	0
126	9	F	3	0	0	0
127	11	M	3	0	0	0
128	12	M	3	0	0	0
129	11	F	3	0	0	0
130	10	F	3	0	0	0
131	10	F	3	0	0	0
132	8	F	3	0	0	0
133	10	F	3	0	0	0
134	10	M	3	0	0	0
135	15	F	3	0	0	0
136	14	F	3	0	0	0
137	15	F	3	0	0	0
138	12	F	3	0	0	0
139	11	F	3	0	0	0
140	12	F	3	0	0	0
141	9	F	3	1	1	10
142	10	F	3	0	0	0
143	12	M	3	0	0	0
144	12	M	3	0	0	0
145	15	M	3	0	0	0
146	15	M	3	0	0	0
147	12	M	3	0	0	0
148	12	F	3	0	0	0
149	12	F	3	0	0	0
150	15	M	3	0	0	0
151	10	F	3	0	0	0
152	15	M	3	0	0	0
153	15	M	3	0	0	0
154	9	M	3	1	1	7
155	14	F	3	0	0	0
156	13	F	3	0	0	0
157	15	F	3	0	0	0
158	15	F	3	0	0	0
159	13	M	3	0	0	0
160	14	M	3	1	0	4
161	15	M	3	0	0	0
162	14	M	3	0	0	0
163	14	F	3	0	0	0
164	12	F	3	0	0	0
165	14	F	3	0	0	0
166	15	F	3	0	0	0
167	14	F	3	0	0	0
168	14	F	3	0	0	0
169	8	F	3	0	1	3
171	15	M	3	0	0	0
172	14	M	3	0	0	0
173	15	M	3	0	0	0
174	14	F	3	0	0	0
175	14	F	3	0	0	0
176	12	M	3	1	0	37
177	8	F	3	0	1	1
178	8	F	3	0	0	0
179	10	M	3	0	0	0
180	9	M	3	0	1	2
181	11	M	3	0	0	0
182	9	M	3	0	0	0
183	9	M	3	0	0	0
184	8	M	3	0	0	0
185	8	M	3	1	0	3
186	11	M	3	1	0	155
187	12	M	3	1	1	76
188	15	M	3	0	0	0
189	15	M	3	0	0	0
190	9	M	3	0	0	0
191	10	M	3	0	0	0
192	8	F	3	1	0	45
193	13	M	3	0	1	3
194	15	M	3	0	0	0
195	15	M	3	0	0	0
196	9	F	3	0	0	0
197	15	M	3	0	0	0
198	15	F	3	0	0	0
199	15	M	3	0	0	0
200	14	M	3	0	0	0
201	7	F	3	0	1	1
202	15	M	3	0	0	0
203	11	F	3	0	0	0
204	10	F	3	0	0	0
205	9	F	3	0	0	0
206	10	F	3	0	0	0
207	10	M	3	0	0	0
208	10	F	3	0	0	0
209	9	M	3	0	0	0
210	8	M	3	0	0	0
211	9	M	3	0	0	0
212	7	M	3	0	0	0
213	15	M	3	0	1	2
214	10	M	3	0	0	0
215	11	M	3	0	0	0
216	11	M	3	0	0	0
217	15	F	3	1	1	55
218	15	M	3	0	0	0
219	10	F	3	0	0	0
220	10	F	3	0	0	0
221	11	F	3	0	0	0
222	8	F	3	0	0	0
223	10	M	3	0	0	0
224	8	F	3	0	0	0
225	7	M	3	1	0	6
226	11	M	3	0	0	0
227	11	M	3	0	0	0
228	9	F	3	0	0	0
229	10	F	3	0	0	0
230	12	F	3	0	0	0
231	10	F	3	0	0	0
232	12	F	3	0	0	0
233	10	M	3	0	0	0
234	11	F	3	0	0	0
235	12	F	3	0	0	0
236	13	M	3	1	1	11
237	10	M	3	1	1	17
238	15	F	3	0	0	0
239	15	M	3	0	0	0
240	15	M	3	0	0	0
241	15	F	3	0	0	0
242	10	F	3	0	0	0
243	15	M	3	0	1	2
244	15	M	3	0	0	0
245	13	M	3	0	0	0
246	15	M	3	1	0	22
247	15	M	3	0	1	2
248	14	M	3	0	0	0
249	14	M	3	0	1	3
250	15	M	3	0	1	2
251	15	M	3	1	0	1
252	15	M	3	0	0	0
253	14	M	3	0	0	0
254	15	M	3	0	0	0
255	15	M	3	0	0	0
256	14	M	3	0	0	0
257	15	F	3	1	0	6
258	14	M	3	0	0	0
259	15	M	3	0	0	0
260	14	M	3	0	0	0
261	15	M	3	0	0	0
262	14	F	3	0	0	0
263	14	M	3	0	0	0
264	13	M	3	0	0	0
265	15	M	3	0	0	0
266	14	M	3	0	0	0
267	13	M	3	0	0	0
268	14	M	3	0	0	0
269	13	M	3	0	0	0
270	13	F	3	0	0	0
271	10	F	3	0	0	0
272	10	F	3	0	0	0
273	15	M	3	0	1	2
274	15	M	3	0	0	0
275	14	M	3	0	0	0
276	12	M	3	1	0	7
277	11	F	3	1	1	123
278	10	F	3	0	0	0
279	11	F	3	0	0	0
280	15	M	3	0	0	0
281	15	F	3	0	0	0
282	7	M	3	0	0	0
283	8	M	3	0	0	0
284	11	M	3	1	0	1
285	14	M	3	0	0	0
286	13	F	3	0	0	0
287	11	F	3	0	0	0
288	12	F	3	0	0	0
289	9	F	3	0	0	0
290	10	F	3	0	0	0
291	12	M	3	0	0	0
301	8	F	3	0	0	0
302	8	M	3	1	0	6
303	9	M	3	0	0	0
304	9	F	3	0	0	0
305	8	F	3	0	0	0
306	7	F	3	0	0	0
307	9	F	3	0	0	0
308	9	F	3	0	0	0
309	8	F	3	0	0	0
310	8	F	3	0	0	0
311	6	F	3	0	0	0
312	8	F	3	0	0	0
313	8	F	3	0	0	0
314	10	M	3	1	0	1
315	7	M	3	0	0	0
316	9	M	3	0	0	0
317	9	M	3	0	0	0
318	10	M	3	0	0	0
319	10	M	3	1	0	1
320	12	F	3	0	0	0
321	9	F	3	0	0	0
322	9	F	3	0	0	0
323	8	F	3	0	0	0
324	10	F	3	0	0	0
325	8	F	3	0	0	0
326	9	F	3	0	0	0
327	8	M	3	0	0	0
328	8	F	3	1	0	1
329	10	M	3	0	0	0
330	11	M	3	0	0	0
331	8	M	3	0	0	0
332	10	F	3	0	0	0
333	12	F	3	0	0	0
334	12	F	3	0	0	0
335	10	F	3	0	0	0
336	12	F	3	0	0	0
337	12	F	3	1	0	40
338	10	F	3	0	0	0
339	8	F	3	0	0	0
340	10	F	3	0	0	0
341	12	F	3	0	0	0
342	12	M	3	0	0	0
343	10	M	3	0	0	0
344	11	M	3	0	0	0
345	12	F	3	0	0	0
346	12	M	3	0	0	0
347	10	F	3	0	0	0
348	12	F	3	0	0	0
349	10	F	3	0	0	0
350	12	F	3	0	0	0
351	10	F	3	0	0	0
352	10	F	3	0	0	0
353	8	F	3	0	0	0
354	8	F	3	0	0	0
355	14	M	3	0	0	0
356	12	M	3	0	0	0
357	10	M	3	0	0	0
358	12	F	3	0	0	0
359	12	F	3	1	0	1
360	12	M	3	0	0	0
361	13	F	3	0	0	0
362	13	F	3	0	1	3
363	14	F	3	0	0	0
364	15	M	3	0	0	0
365	15	F	3	1	0	35
366	12	M	3	1	0	11
367	13	M	3	0	0	0
368	13	F	3	1	0	6
369	12	F	3	0	0	0
370	15	F	3	1	1	89
371	14	M	3	0	0	0
372	13	M	3	0	0	0
373	13	M	3	0	0	0
374	11	M	3	0	0	0
375	7	M	3	0	0	0
376	15	F	3	0	0	0
377	12	M	3	0	0	0
378	11	M	3	1	1	47
379	12	F	3	0	0	0
380	12	M	3	0	0	0
381	15	M	3	0	0	0
382	12	M	3	0	0	0
383	12	M	3	0	0	0
384	13	M	3	0	0	0
385	12	M	3	0	0	0
386	12	M	3	0	0	0
387	13	M	3	0	0	0
388	8	M	3	0	0	0
389	8	M	3	0	0	0
390	10	F	3	0	0	0
391	15	M	3	0	0	0
392	12	F	3	0	0	0
393	14	M	3	0	0	0
394	12	F	3	0	0	0
395	6	M	3	0	0	0
396	12	F	3	0	0	0
397	11	F	3	0	0	0
398	12	F	3	0	0	0
399	12	F	3	0	0	0
400	13	M	3	0	0	0
401	15	M	3	0	0	0
402	15	M	3	0	0	0
403	15	F	3	0	0	0
404	15	F	3	0	0	0
405	15	F	3	0	0	0
406	15	F	3	0	0	0
407	15	F	3	0	0	0
408	15	F	3	0	0	0
409	15	F	3	0	0	0
410	15	F	3	0	1	1
411	15	F	3	0	0	0
412	15	F	3	0	0	0
413	15	F	3	0	0	0
414	15	F	3	0	0	0
415	15	F	3	1	1	6
416	15	F	3	0	0	0
417	15	F	3	0	1	3
418	13	M	3	0	0	0
419	7	M	3	0	0	0
420	15	F	3	0	0	0
421	15	F	3	0	0	0
422	15	F	3	1	0	2
423	15	F	3	0	0	0
424	15	F	3	0	0	0
425	15	F	3	0	0	0
426	15	M	3	0	0	0
427	15	M	3	0	0	0
428	15	F	3	0	0	0
429	15	F	3	0	0	0
[truncated: 635 more rows]
