# Supplementary material for: Performance of Urine Reagent Test Strips in Detecting Schistosoma haematobium Infection in Individual and Pooled Urine Samples
Source: Microorganisms. 2025 Feb 26;13(3):510. doi: 10.3390/microorganisms13030510 (PMC11944887; doi:10.3390/microorganisms13030510)
Supplement: Supplementary file 1 [file microorganisms-13-00510-s001.zip › S2 Data.xlsx]

## Sheet: Sheet1
PoolID	Mean egg count of individual samples making the pools	poolsize	region	Pools with hematuria "S. haematobium egg" using URSs
1P5	12.4	5	1	1
2P5	0.6	5	1	0
3P5	1.4	5	1	1
4P5	4	5	1	1
5P5	0.6	5	1	0
6P5	0.6	5	1	1		Dictionary
7P5	1	5	1	0
8P5	0.8	5	1	0
9P5	12	5	1	1		Region: 1= Afar; 2= Gambela; 3= Gambella
10P5	6	5	1	0		Pools with hematuria "S. haematobium egg" using URSs	1=present ; 0=absent
11P5	2	5	1	0		URSs: Urine reagent strips
12P5	1.4	5	1	1
13P5	1	5	1	0
14P5	0.6	5	1	0
15P5	0.4	5	1	0
16P5	0.4	5	1	1
17P5	2.4	5	1	1
18P5	2	5	1	0
19P5	1	5	1	1
20P5	1	5	1	1
21P5	0.8	5	1	0
22P5	0.8	5	1	0
23P5	0.8	5	1	0
24P5	0.6	5	1	0
25P5	30	5	1	1
26P5	1	5	1	1
27P5	0.8	5	1	1
28P5	0.6	5	1	1
29P5	0.6	5	1	0
30P5	0.4	5	1	1
31P5	0.2	5	1	0
32P5	0.2	5	1	0
33P5	12	5	1	1
34P5	5	5	1	1
35P5	4	5	1	1
36P5	2.4	5	1	0
37P5	2	5	1	1
38P5	3.2	5	1	1
39P5	1.4	5	1	1
40P5	0.4	5	1	0
41P5	12	5	1	1
42P5	4	5	1	1
43P5	3.2	5	1	1
44P5	2	5	1	0
45P5	1	5	1	1
46P5	1.4	5	1	1
47P5	1	5	1	1
48P5	0.6	5	1	0
49P5	2	5	1	0
50P5	1	5	1	1
51P5	1	5	1	1
52P5	0.8	5	1	1
53P5	0.8	5	1	0
54P5	0.6	5	1	0
55P5	0.6	5	1	0
56P5	0.6	5	1	1
57P5	1.6	5	1	0
58P5	1	5	1	0
59P5	1	5	1	1
60P5	1	5	1	1
61P5	0.8	5	1	0
62P5	0.6	5	1	0
63P5	0.6	5	1	0
64P5	0.6	5	1	0
65P5	1.2	5	1	1
66P5	0.6	5	1	0
67P5	0.4	5	1	1
68P5	0.6	5	1	0
69P5	0.4	5	1	0
70P5	1	5	1	0
71P5	2	5	1	0
72P5	1.4	5	1	0
73P5	0.8	5	1	0
74P5	0.6	5	1	1
75P5	0.6	5	1	0
76P5	0.6	5	1	0
77P5	0.4	5	1	1
78P5	0.4	5	1	0
79P5	0.4	5	1	1
80P5	1.6	5	1	0
81P5	1.6	5	1	0
82P5	1	5	1	1
83P5	1.2	5	1	0
84P5	0.4	5	1	0
85P5	0.4	5	1	0
86P5	0.6	5	1	0
87P5	0.4	5	1	0
88P5	0.4	5	1	0
89P5	1.2	5	1	0
90P5	1	5	1	1
91P5	0.4	5	1	0
92P5	0.4	5	1	1
93P5	0.6	5	1	0
94P5	0.6	5	1	0
95P5	0.4	5	1	1
96P5	1	5	1	0
97P5	25	5	1	1
98P5	14.4	5	1	1
99P5	8	5	1	1
100P5	4	5	1	1
101P5	2.6	5	1	0
102P5	1	5	1	0
103P5	0.6	5	1	1
104P5	0.2	5	1	1
105P5	24	5	1	1
106P5	8	5	1	1
107P5	5.4	5	1	1
108P5	4	5	1	1
109P5	1	5	1	0
110P5	2.6	5	1	0
111P5	0.6	5	1	1
112P5	0.2	5	1	1
113P5	1	5	1	1
114P5	0.8	5	1	1
115P5	0.6	5	1	1
116P5	0.4	5	1	0
117P5	0.4	5	1	0
118P5	0.2	5	1	0
119P5	0.2	5	1	0
120P5	0.2	5	1	0
121P5	1	5	1	1
122P5	0.4	5	1	1
123P5	0.4	5	1	1
124P5	0.2	5	1	0
125P5	0.2	5	1	0
126P5	0.2	5	1	0
127P5	0.2	5	1	0
128P5	0.2	5	1	0
129P5	54.6	5	1	1
130P5	37	5	1	1
131P5	36	5	1	1
132P5	19	5	1	1
133P5	14	5	1	1
134P5	4.4	5	1	0
135P5	4	5	1	1
136P5	2.4	5	1	1
137P5	55	5	1	1
138P5	37	5	1	1
139P5	19	5	1	1
140P5	14	5	1	1
141P5	4.4	5	1	0
142P5	4	5	1	1
143P5	2.4	5	1	0
144P5	2.4	5	1	1
145P5	7	5	1	0
146P5	6.2	5	1	0
147P5	4.4	5	1	0
148P5	2.4	5	1	1
149P5	2.4	5	1	0
150P5	2	5	1	1
151P5	2	5	1	1
152P5	1.4	5	1	1
153P5	2.4	5	1	0
154P5	1.4	5	1	0
155P5	2	5	1	0
156P5	2	5	1	1
157P5	1.4	5	1	0
158P5	1.4	5	1	1
159P5	1	5	1	1
160P5	0.8	5	1	1
161P5	30	5	1	1
162P5	3.2	5	1	0
163P5	1.4	5	1	0
164P5	1	5	1	1
165P5	0.8	5	1	0
166P5	0.8	5	1	1
167P5	0.8	5	1	0
168P5	0.6	5	1	0
169P5	16	5	1	1
170P5	9	5	1	1
171P5	1.2	5	1	1
172P5	1	5	1	0
173P5	1	5	1	1
174P5	0.8	5	1	0
175P5	0.6	5	1	0
176P5	0.6	5	1	0
177P5	3.2	5	1	1
178P5	1.4	5	1	1
179P5	1.2	5	1	1
180P5	1.4	5	1	0
181P5	1	5	1	1
182P5	0.8	5	1	1
183P5	0.6	5	1	0
184P5	0.6	5	1	0
185P5	3.2	5	1	1
186P5	1.4	5	1	1
187P5	1.2	5	1	1
188P5	1.4	5	1	0
189P5	1	5	1	1
190P5	0.8	5	1	1
191P5	0.6	5	1	0
192P5	0.6	5	1	0
1P5	18	5	2	1
2P5	2	5	2	0
3P5	2	5	2	1
4P5	1	5	2	0
5P5	0.8	5	2	0
6P5	0.8	5	2	1
7P5	0.6	5	2	0
8P5	0.6	5	2	0
9P5	18	5	2	1
10P5	6.4	5	2	0
11P5	2.6	5	2	0
12P5	2	5	2	1
13P5	1	5	2	0
14P5	0.6	5	2	0
15P5	0.4	5	2	1
16P5	0.4	5	2	0
17P5	13.4	5	2	1
18P5	6	5	2	1
19P5	2.6	5	2	0
20P5	1.6	5	2	0
21P5	1.2	5	2	0
22P5	1.2	5	2	0
23P5	1	5	2	0
24P5	1	5	2	0
25P5	13.4	5	2	1
26P5	2	5	2	1
27P5	2	5	2	0
28P5	1.6	5	2	0
29P5	1	5	2	0
30P5	1	5	2	0
31P5	0.8	5	2	1
32P5	0.8	5	2	0
33P5	25	5	2	0
34P5	3	5	2	1
35P5	2	5	2	0
36P5	1	5	2	0
37P5	1	5	2	1
38P5	0.8	5	2	0
39P5	0.6	5	2	0
40P5	0.5	5	2	0
41P5	60	5	2	1
42P5	28	5	2	1
43P5	27	5	2	1
44P5	5.2	5	2	0
45P5	2.6	5	2	1
46P5	1	5	2	0
47P5	0.8	5	2	0
48P5	0.6	5	2	0
49P5	28	5	2	1
50P5	25.4	5	2	0
51P5	12.4	5	2	0
52P5	12	5	2	0
53P5	7	5	2	1
54P5	5.6	5	2	1
55P5	5.2	5	2	0
56P5	5	5	2	1
57P5	25.4	5	2	0
58P5	30	5	2	1
59P5	10	5	2	1
60P5	7	5	2	0
61P5	5.6	5	2	1
62P5	14.4	5	2	0
63P5	5	5	2	0
64P5	4	5	2	1
65P5	100	5	2	1
66P5	66	5	2	1
67P5	64	5	2	1
68P5	62	5	2	1
69P5	56	5	2	1
70P5	37.8	5	2	1
71P5	31.2	5	2	1
72P5	25.2	5	2	1
73P5	64	5	2	1
74P5	56	5	2	1
75P5	25.2	5	2	1
76P5	14	5	2	0
77P5	10.4	5	2	1
78P5	10	5	2	0
79P5	8	5	2	0
80P5	8	5	2	0
81P5	27	5	2	1
82P5	10.4	5	2	1
83P5	10	5	2	1
84P5	7	5	2	1
85P5	7	5	2	1
86P5	3.6	5	2	1
87P5	2.4	5	2	1
88P5	1.2	5	2	1
89P5	25	5	2	0
90P5	12.2	5	2	1
91P5	10.4	5	2	0
92P5	8	5	2	1
93P5	6	5	2	0
94P5	4.4	5	2	0
95P5	4	5	2	1
96P5	3.6	5	2	1
1P5	15	5	3	1
2P5	9	5	3	1
3P5	7.4	5	3	1
4P5	4.4	5	3	1
5P5	1.4	5	3	1
6P5	1.2	5	3	1
7P5	1	5	3	1
8P5	0.8	5	3	1
9P5	31	5	3	1
10P5	24	5	3	1
11P5	0.8	5	3	0
12P5	9	5	3	0
13P5	1.2	5	3	1
14P5	1.2	5	3	0
15P5	1	5	3	0
16P5	0.8	5	3	0
17P5	1.2	5	3	0
18P5	0.6	5	3	0
19P5	0.8	5	3	0
20P5	0.8	5	3	0
21P5	4.4	5	3	0
22P5	0.6	5	3	0
23P5	1.6	5	3	0
24P5	15	5	3	0
25P5	17.6	5	3	0
26P5	9	5	3	0
27P5	8	5	3	0
28P5	7	5	3	0
29P5	3	5	3	0
30P5	2.2	5	3	0
31P5	1.2	5	3	0
32P5	1.2	5	3	0
33P5	1.2	5	3	0
34P5	1.2	5	3	0
35P5	3	5	3	0
36P5	9	5	3	0
37P5	0.2	5	3	0
38P5	0.2	5	3	0
39P5	0.2	5	3	0
40P5	0.2	5	3	0
41P5	1.4	5	3	1
42P5	1	5	3	1
43P5	0.8	5	3	1
44P5	0.8	5	3	1
45P5	0.6	5	3	1
46P5	0.6	5	3	0
47P5	0.6	5	3	1
48P5	0.4	5	3	1
49P5	30	5	3	1
50P5	23	5	3	1
51P5	4	5	3	1
52P5	3	5	3	1
53P5	1.4	5	3	0
54P5	0.6	5	3	0
55P5	0.4	5	3	0
56P5	0.2	5	3	0
57P5	30	5	3	1
58P5	17	5	3	1
59P5	2.4	5	3	1
60P5	2.4	5	3	1
61P5	0.6	5	3	0
62P5	0.6	5	3	0
63P5	0.6	5	3	0
64P5	0.6	5	3	0
65P5	4.4	5	3	0
66P5	30	5	3	0
67P5	3.2	5	3	0
68P5	3	5	3	0
69P5	8.4	5	3	0
70P5	2	5	3	0
71P5	4	5	3	0
72P5	1	5	3	0
73P5	4.4	5	3	1
74P5	1.4	5	3	0
75P5	3.2	5	3	0
76P5	2	5	3	0
77P5	8.4	5	3	0
78P5	5	5	3	1
79P5	0.6	5	3	0
80P5	1	5	3	1
81P5	7.4	5	3	0
82P5	12	5	3	1
83P5	3	5	3	1
84P5	2	5	3	0
85P5	2	5	3	0
86P5	4.4	5	3	1
87P5	1.6	5	3	1
88P5	1.2	5	3	0
89P5	30	5	3	1
90P5	12	5	3	1
91P5	4.4	5	3	1
92P5	2	5	3	1
93P5	2	5	3	0
94P5	1.6	5	3	1
95P5	1.2	5	3	0
96P5	0.6	5	3	0
97P5	60	5	3	1
98P5	35	5	3	1
99P5	30	5	3	1
100P5	9.2	5	3	1
101P5	5	5	3	1
102P5	4.8	5	3	1
103P5	4	5	3	1
104P5	144	5	3	0
105P5	160	5	3	1
106P5	100	5	3	1
107P5	35	5	3	1
108P5	14.2	5	3	1
109P5	6.8	5	3	1
110P5	5	5	3	1
111P5	4.8	5	3	1
112P5	3	5	3	1
113P5	10.2	5	3	1
114P5	4.8	5	3	1
115P5	4	5	3	0
116P5	4	5	3	1
117P5	3	5	3	0
118P5	2	5	3	1
119P5	1	5	3	1
120P5	0.8	5	3	0
121P5	30	5	3	1
122P5	16	5	3	1
123P5	12	5	3	1
124P5	6.4	5	3	1
125P5	2.6	5	3	1
126P5	2	5	3	0
127P5	3.4	5	3	0
128P5	1.2	5	3	1
129P5	40	5	3	1
130P5	30	5	3	1
131P5	16	5	3	1
132P5	12	5	3	1
133P5	2.6	5	3	0
134P5	2	5	3	0
135P5	64	5	3	1
136P5	2.8	5	3	0
137P5	2.6	5	3	1
138P5	2	5	3	0
139P5	2	5	3	1
140P5	1	5	3	0
141P5	0.6	5	3	0
142P5	0.6	5	3	1
143P5	0.4	5	3	1
144P5	0.4	5	3	0
145P5	4	5	3	0
146P5	0.6	5	3	0
147P5	0.6	5	3	0
148P5	0.4	5	3	0
149P5	0.4	5	3	0
150P5	0.4	5	3	0
151P5	0.4	5	3	0
152P5	0.4	5	3	0
1P10	6.2	10	1	1
2P10	0.3	10	1	0
3P10	2	10	1	1
4P10	0.4	10	1	0
5P10	3	10	1	1
6P10	1	10	1	0
7P10	0.7	10	1	1
8P10	0.2	10	1	0
9P10	1.2	10	1	1
10P10	1	10	1	0
11P10	0.5	10	1	1
12P10	0.5	10	1	1
13P10	15	10	1	1
14P10	0.5	10	1	1
15P10	0.4	10	1	0
16P10	0.3	10	1	0
17P10	6	10	1	1
18P10	2.5	10	1	1
19P10	2	10	1	1
20P10	1.2	10	1	0
21P10	2	10	1	1
22P10	1.6	10	1	1
23P10	2.5	10	1	1
24P10	0.2	10	1	0
25P10	0.5	10	1	1
26P20	0.5	10	1	1
27P20	0.4	10	1	1
28P20	0.3	10	1	0
29P10	0.8	10	1	0
30P10	0.5	10	1	0
31P10	0.4	10	1	0
32P10	0.3	10	1	0
33P10	0.6	10	1	1
34P10	0.3	10	1	0
35P10	0.2	10	1	1
36P10	0.2	10	1	0
37P10	0.4	10	1	1
38P10	0.3	10	1	0
39P10	0.2	10	1	1
40P10	0.2	10	1	0
41P10	0.8	10	1	0
42P10	0.6	10	1	0
43P10	0.2	10	1	0
44P10	0.2	10	1	0
45P10	0.2	10	1	0
46P10	0.2	10	1	0
47P10	0.7	10	1	1
48P10	0.2	10	1	0
49P10	12	10	1	1
50P10	7.2	10	1	1
51P10	4	10	1	1
52P10	2	10	1	1
53P10	4	10	1	1
54P10	7.2	10	1	1
55P10	2	10	1	1
56P10	0.5	10	1	0
57P10	0.5	10	1	1
58P10	0.4	10	1	0
59P10	0.3	10	1	1
60P10	0.2	10	1	0
61P10	0.5	10	1	1
62P10	0.2	10	1	1
63P10	0.2	10	1	1
64P10	0.1	10	1	0
65P10	27.3	10	1	1
66P10	18.5	10	1	1
67P10	7	10	1	1
68P10	9.5	10	1	1
69P10	27.3	10	1	1
70P10	18.5	10	1	1
71P10	9.5	10	1	1
72P10	7	10	1	1
73P10	3.1	10	1	0
74P10	2.2	10	1	0
75P10	1.2	10	1	1
76P10	1.2	10	1	0
77P10	1	10	1	1
78P10	1	10	1	0
79P10	0.7	10	1	0
80P10	0.7	10	1	0
81P10	1.6	10	1	0
82P10	0.7	10	1	0
83P10	0.7	10	1	0
84P10	0.4	10	1	0
85P10	8	10	1	1
86P10	0.6	10	1	1
87P10	0.5	10	1	1
88P10	0.4	10	1	0
89P10	1.6	10	1	1
90P10	0.7	10	1	1
91P10	0.5	10	1	1
92P10	0.4	10	1	0
93P10	1.6	10	1	1
94P10	0.7	10	1	1
95P10	0.5	10	1	1
96P10	0.4	10	1	0
1P10	9	10	2	1
2P10	1	10	2	0
3P10	1	10	2	1
4P10	0.5	10	2	0
5P10	9	10	2	1
6P10	3.2	10	2	0
7P10	1.3	10	2	0
8P10	0.5	10	2	0
9P10	6.7	10	2	1
10P10	3	10	2	1
11P10	1.3	10	2	0
12P10	0.6	10	2	0
13P10	1	10	2	0
14P10	0.5	10	2	0
15P10	0.5	10	2	0
16P10	0.4	10	2	0
17P10	12	10	2	0
18P10	1.5	10	2	1
19P10	0.5	10	2	0
20P10	0.5	10	2	1
21P10	30	10	2	1
22P10	14	10	2	1
23P10	13.5	10	2	1
24P10	2.6	10	2	0
25P10	12.7	10	2	0
26P10	7.2	10	2	0
27P10	6	10	2	0
28P10	3.5	10	2	0
29P10	15	10	2	1
30P10	12.7	10	2	0
31P10	5	10	2	1
32P10	3.5	10	2	0
33P10	50	10	2	1
34P10	33	10	2	1
35P10	32	10	2	1
36P10	28	10	2	1
37P10	12.6	10	2	0
38P10	7	10	2	0
39P10	5.2	10	2	1
40P10	5	10	2	0
41P10	13.5	10	2	1
42P10	5	10	2	1
43P10	4.3	10	2	1
44P10	3.5	10	2	1
45P10	6.1	10	2	1
46P10	5.2	10	2	0
47P10	3	10	2	0
48P10	2.1	10	2	0
1P10	7.5	10	3	1
2P10	4.5	10	3	1
3P10	3.7	10	3	1
4P10	0.5	10	3	1
5P10	4.5	10	3	0
6P10	12	10	3	1
7P10	0.6	10	3	0
8P10	0.6	10	3	0
9P10	0.3	10	3	0
10P10	0.2	10	3	0
11P10	0.6	10	3	0
12P10	0.1	10	3	0
13P10	8.8	10	3	0
14P10	4.8	10	3	0
15P10	1.1	10	3	0
16P10	3.5	10	3	0
17P10	1.5	10	3	0
18P10	0.6	10	3	0
19P10	4.5	10	3	0
20P10	0.1	10	3	0
21P10	0.5	10	3	0
22P10	0.4	10	3	0
23P10	0.3	10	3	0
24P10	0.3	10	3	0
25P10	15	10	3	1
26P20	1.5	10	3	1
27P20	0.3	10	3	1
28P10	0.1	10	3	0
29P10	8	10	3	1
30P10	0.3	10	3	0
31P10	0.3	10	3	1
32P10	0.3	10	3	0
33P10	2.2	10	3	0
34P10	4.2	10	3	0
35P10	1.6	10	3	0
36P10	1.5	10	3	0
37P10	2.2	10	3	1
38P10	0.3	10	3	0
39P10	2.5	10	3	0
40P10	4.2	10	3	0
41P10	3.7	10	3	0
42P10	6	10	3	1
43P10	3.1	10	3	1
44P10	1	10	3	1
45P10	15	10	3	1
46P10	6	10	3	1
47P10	70	10	3	1
48P10	1	10	3	1
49P10	30	10	3	1
50P10	15	10	3	1
51P10	17.5	10	3	1
52P10	4.6	10	3	1
53P10	80	10	3	1
54P10	10	10	3	1
55P10	17.5	10	3	1
56P10	8.5	10	3	0
57P10	5.1	10	3	1
58P10	2.4	10	3	1
59P10	2	10	3	0
60P10	1.5	10	3	1
61P10	15	10	3	1
62P10	8	10	3	1
63P10	6	10	3	1
64P10	1.3	10	3	0
65P10	20	10	3	1
66P10	15	10	3	1
67P10	8	10	3	1
68P10	6	10	3	1
69P10	1	10	3	0
70P10	1	10	3	0
71P10	0.3	10	3	0
72P10	0.3	10	3	0
73P10	2	10	3	0
74P10	0.3	10	3	0
75P10	0.2	10	3	0
76P10	0.2	10	3	0
1P20	0.25	20	1	0
2P20	3.1	20	1	1
3P20	1.5	20	1	0
4P20	0.5	20	1	0
5P20	0.6	20	1	1
6P20	0.5	20	1	0
7P20	0.25	20	1	1
8P20	0.2	20	1	0
9P20	3	20	1	1
10P20	1	20	1	1
11P20	2.25	20	1	1
12P20	0.15	20	1	0
13P20	0.25	20	1	1
14P20	0.25	20	1	1
15P20	0.4	20	1	0
16P20	0.25	20	1	0
17P20	0.3	20	1	1
18P20	0.15	20	1	0
19P20	0.2	20	1	1
20P20	0.1	20	1	1
21P20	0.3	20	1	0
22P20	0.1	20	1	0
23P20	0.1	20	1	0
24P20	0.1	20	1	1
25P20	2	20	1	1
26P20	1	20	1	1
27P20	0.5	20	1	0
28P20	7.5	20	1	1
29P20	0.25	20	1	1
30P20	0.1	20	1	0
31P20	0.25	20	1	1
32P20	0.1	20	1	1
33P20	13.65	20	1	1
34P20	9.25	20	1	1
35P20	13.65	20	1	1
36P20	3.5	20	1	1
37P20	9	20	1	1
38P20	1.55	20	1	0
39P20	0.5	20	1	1
40P20	0.35	20	1	0
41P20	0.8	20	1	0
42P20	0.2	20	1	0
43P20	4	20	1	1
44P20	0.3	20	1	1
45P20	0.35	20	1	1
46P20	0.25	20	1	1
47P20	0.35	20	1	1
48P20	0.25	20	1	1
1P20	4.5	20	2	1
2P20	0.5	20	2	1
3P20	1.6	20	2	0
4P20	0.65	20	2	0
5P20	3.35	20	2	1
6P20	1.5	20	2	1
7P20	0.5	20	2	0
8P20	0.25	20	2	0
9P20	12	20	2	0
10P20	0.75	20	2	1
11P20	15	20	2	1
12P20	6.75	20	2	1
13P20	6.35	20	2	0
14P20	3.6	20	2	0
15P20	7.5	20	2	1
16P20	1.75	20	2	0
17P20	25	20	2	1
18P20	16.5	20	2	1
19P20	6.3	20	2	0
20P20	2.6	20	2	0
21P20	6.75	20	2	1
22P20	2.5	20	2	0
23P20	3.1	20	2	1
24P20	2.6	20	2	0
1P20	3.75	20	3	1
2P20	2.25	20	3	0
3P20	6	20	3	1
4P20	0.3	20	3	0
5P20	0.15	20	3	0
6P20	0.3	20	3	0
7P20	4.4	20	3	0
8P20	1.75	20	3	0
9P20	0.75	20	3	0
10P20	0.3	20	3	0
11P20	0.2	20	3	0
12P20	0.15	20	3	0
13P20	7.5	20	3	1
14P20	0.75	20	3	0
15P20	4.25	20	3	0
16P20	0.6	20	3	0
17P20	2.1	20	3	0
18P20	0.8	20	3	0
19P20	1.1	20	3	1
20P20	0.5	20	3	0
21P20	1.85	20	3	0
22P20	3	20	3	1
23P20	7.5	20	3	1
24P20	35	20	3	1
25P20	15	20	3	1
26P20	2.5	20	3	1
27P20	25	20	3	1
28P20	8.75	20	3	1
29P20	2.55	20	3	1
30P20	1.2	20	3	0
31P20	7.5	20	3	1
32P20	4	20	3	1
33P20	7.5	20	3	1
34P20	4	20	3	1
35P20	0.5	20	3	0
36P20	0.5	20	3	0
37P20	1	20	3	0
38P20	0.15	20	3	0
1P40	1.55	40	1	1
2P40	0.75	40	1	0
3P40	0.1	40	1	0
4P40	0.125	40	1	1
5P40	1.5	40	1	1
6P40	0.25	40	1	0
7P40	0.25	40	1	1
8P40	0.2	40	1	0
9P40	0.15	40	1	1
10P40	0.1	40	1	1
11P40	0.15	40	1	0
12P40	0.05	40	1	0
13P40	1	40	1	1
14P40	3.75	40	1	1
15P40	0.05	40	1	0
16P40	0.05	40	1	0
17P40	4.63	40	1	1
18P40	6.83	40	1	0
19P40	4.5	40	1	1
20P40	0.3	40	1	0
21P40	0.4	40	1	0
22P40	2	40	1	1
23P40	0.18	40	1	1
24P40	0.18	40	1	1
1P40	2.25	40	2	0
2P40	0.8	40	2	0
3P40	1.68	40	2	1
4P40	0.25	40	2	0
5P40	3	40	2	0
6P40	3.5	40	2	1
7P40	1.8	40	2	0
8P40	0.875	40	2	0
9P40	12.5	40	2	1
10P10	1.3	40	2	0
11P40	3.4	40	2	1
12P40	1.5	40	2	0
1P40	1.875	40	3	1
2P40	3	40	3	1
3P40	0.15	40	3	0
4P40	2.2	40	3	0
5P40	0.375	40	3	0
6P40	0.1	40	3	0
7P40	0.025	40	3	0
8P40	3.75	40	3	1
9P40	1.05	40	3	1
10P40	0.55	40	3	0
11P40	0.925	40	3	0
12P40	3.75	40	3	1
13P40	7.5	40	3	1
14P40	4.375	40	3	1
15P40	1.275	40	3	0
16P40	3.75	40	3	1
17P40	3.75	40	3	1
18P40	8	40	3	1
19P40	0.5	40	3	0
